# Supplementary material for: New Derivatives of 1-(3-Methyl-1-Benzofuran-2-yl)Ethan-1-one: Synthesis and Preliminary Studies of Biological Activity
Source: Int J Mol Sci. 2024 Feb 7;25(4):1999. doi: 10.3390/ijms25041999 (PMC10888192; doi:10.3390/ijms25041999)
Supplement: Supplementary file 1 [file ijms-25-01999-s001.zip]

Archive with 1 entries (1 files):
- ijms-2842594-supplementary.pdf
